# Supplementary material for: Resveratrol alleviates testicular toxicity induced by anti-PD-1 through regulating the NRF2-SLC7A11-GPX4 pathway
Source: Front Immunol. 2025 Mar 12;16:1529991. doi: 10.3389/fimmu.2025.1529991 (PMC11937136; doi:10.3389/fimmu.2025.1529991)
Supplement: Supplementary file 2 [file Table1.xlsx]

## Sheet: Sheet1
Supplementary Table 1. Primer sequences
Gene	Sequences (5′-3′)	Sequences (3′-5′)
β-actin	CAGAAGGAGATTACTGCTCTGGC	GTCAAAGAAAGGGTGTAAAACGC
GPX4	CCTCTGCTGCAAGAGCCTCCC	CTTATCCAGGCAGACCATGTGC
NRF2	CAGCATAGAGCAGGACATGGAG	GAACAGCGGTAGTATCAGCCAG
SLC7A11	CTTTGTTGCCCTCTCCTGCTTC	CAGAGGAGTGTGCTTGTGGACA
NQO-1	GCCGAACACAAGAAGCTGGAAG	GGCAAATCCTGCTACGAGCACT
HO-1	CACTCTGGAGATGACACCTGAG	GTGTTCCTCTGTCAGCATCACC
FTH1	GCCGAGAAACTGATGAAGCTGC	GCACACTCCATTGCATTCAGCC
FPN	CCATAGTCTCTGTCAGCCTGCT	CTTGCAGCAACTGTGTCACCGT
TFR	AATGGTTCGTACAGCAGCGGAAG	CACGAGCGGAATACAGCCACTG
KEAP1	ATCCAGAGAGGAATGAGTGGCG	TCAACTGGTCCTGCCCATCGTA
ACSL4	CCTTTGGCTCATGTGCTGGAAC	GCCATAAGTGTGGGTTTCAGTAC
COX2	TCCATTGACCAGAGCAGAGAGATG	AGGAGAATGGTGCTCCAAGCTCTA
IFN-γ	CTGGAGGAACTGGCAAAAGGATGG	GACGCTTATGTTGTTGCTGATGGC
ZO-1	GTTGGTACGGTGCCCTGAAAGA	GCTGACAGGTAGGACAGACGAT
Occludin	TGGCAAGCGATCATACCCAGAG	CTGCCTGAAGTCATCCACACTC
Supplementary Table 2. Body weight, testicular weight and testicular coefficient in mice (mean ± SEM, n = 6)
Groups	Body weights (g)	Testicular weights (mg)	Testicular coefficients(%)
	mean ± SEM	mean ± SEM	mean ± SEM
Control	25.62±0.74	79.47±4.43	0.31±0.01
ICI	25.65±0.57	77.97±4.22	0.30±0.01
RSV	24.98±0.70	80.30±3.84	0.32±0.01
ICI + RSV	26.71±1.02	81.12±4.75	0.30±0.01
